# Supplementary material for: Application of sequential cyclic compression on cancer cells in a flexible microdevice
Source: PLoS One. 2023 Jan 5;18(1):e0279896. doi: 10.1371/journal.pone.0279896 (PMC9815655; doi:10.1371/journal.pone.0279896)
Supplement: S2 File — (XLSX) [file pone.0279896.s010.xlsx]

## Sheet: Fig 5 area p-values
Pressure (kPa)	0 (CR)	15.6	0 (CR)	15.6 (recovered)
0 (CR)	1	0.124684	0.956546	0.257656
15.6	0.124684	1	0.197391	0.0359708
0 (CR)	0.956546	0.197391	1	0.354206
15.6 (recovered)	0.257656	0.0359708	0.354206	1

## Sheet: Fig 5 circularity p-values
Pressure (kPa)	0 (CR)	15.6	0 (CR)	15.6 (recovered)
0 (CR)	1	0.000371545	0.0218444	0.188739
15.6	0.000371545	1	0.0891162	0.0858633
0 (CR)	0.0218444	0.0891162	1	0.730106
15.6 (recovered)	0.188739	0.0858633	0.730106	1

## Sheet: Fig 5 AR p-values
Pressure (kPa)	0 (CR)	15.6	0 (CR)	15.6 (recovered)
0 (CR)	1	0.685477	0.76846	0.221179
15.6	0.685477	1	0.926509	0.429577
0 (CR)	0.76846	0.926509	1	0.384675
15.6 (recovered)	0.221179	0.429577	0.384675	1

## Sheet: Fig 6 area p-values
Pressure (kPa)	0 (CR)	20.8	0 (CR)	20.8 (recovered)
0 (CR)	1	0.341703	6.31653e-09	0.0411584
20.8	0.341703	1	0.000703249	0.284664
0 (CR)	6.31653e-09	0.000703249	1	0.0855719
20.8 (recovered)	0.0411584	0.284664	0.0855719	1

## Sheet: Fig 6 circularity p-values
Pressure (kPa)	0 (CR)	20.8	0 (CR)	20.8 (recovered)
0 (CR)	1	0.0196349	0.376358	1.04549e-06
20.8	0.0196349	1	0.112283	0.000483303
0 (CR)	0.376358	0.112283	1	6.89066e-06
20.8 (recovered)	1.04549e-06	0.000483303	6.89066e-06	1

## Sheet: Fig 6 AR p-values
Pressure (kPa)	0 (CR)	20.8	0 (CR)	20.8 (recovered)
0 (CR)	1	0.112698	0.00140307	7.13782e-07
20.8	0.112698	1	0.402988	0.00046658
0 (CR)	0.00140307	0.402988	1	0.00131694
20.8 (recovered)	7.13782e-07	0.00046658	0.00131694	1
